# Supplementary material for: Multiplexed CRISPR Assay for Amplification-Free Detection of miRNAs
Source: Biosensors (Basel). 2025 May 29;15(6):346. doi: 10.3390/bios15060346 (PMC12190982; doi:10.3390/bios15060346)
Supplement: Supplementary file 1 [file biosensors-15-00346-s001.zip]

Archive with 1 entries (1 files):
- biosensors-3590487-supplementary.pdf
